# Supplementary material for: Virtual Screening Combined with Enzymatic Assays to Guide the Discovery of Novel SIRT2 Inhibitors
Source: Int J Mol Sci. 2023 May 27;24(11):9363. doi: 10.3390/ijms24119363 (PMC10253774; doi:10.3390/ijms24119363)
Supplement: Supplementary file 1 [file ijms-24-09363-s001.zip]

Archive with 1 entries (1 files):
- ijms-2399812-supplementary.pdf
